# Supplementary material for: A Novel Role of Protecadherin-7 in Regulation of Pydc3 Expression and the IFN-β Response During Osteoclast Differentiation
Source: Cells. 2025 Aug 21;14(16):1298. doi: 10.3390/cells14161298 (PMC12384103; doi:10.3390/cells14161298)
Supplement: Supplementary file 1 [file cells-14-01298-s001.zip]

Archive with 1 entries (1 files):
- cells-3790199-supplementary.xlsx
