# Supplementary material for: A Novel Role of Protecadherin-7 in Regulation of Pydc3 Expression and the IFN-β Response During Osteoclast Differentiation
Source: Cells. 2025 Aug 21;14(16):1298. doi: 10.3390/cells14161298 (PMC12384103; doi:10.3390/cells14161298)
Supplement: Supplementary file 1 [file cells-14-01298-s001.zip › cells-3790199-supplementary.xlsx]

## Sheet: Significant-DEGs
ID	log2FoldChange	pvalue	padj	Pcdh7+/+_1	Pcdh7+/+_2	Pcdh7+/+_3	Pcdh7-/-_1	Pcdh7-/-_2	Pcdh7-/-_3	Gene.name
ENSMUSG00000096768	-7.3319	5.82364e-09	1.14602e-06	0	0	0	21.0782	36.5501	30.2211	Gm47283
ENSMUSG00000066677	-7.32733	6.93794e-09	1.32195e-06	0	0	0	21.0782	41.7715	24.4093	Pydc3
ENSMUSG00000026043	-4.01095	2.81637e-07	2.91445e-05	1.15954	1.64873	2.03132	28.1043	20.8857	30.2211	Col3a1
ENSMUSG00000102697	-2.72735	0.000170169	0.00661071	6.95722	0	3.04698	13.0484	17.4048	31.3834	Pcdhac2
ENSMUSG00000052560	-1.98464	7.86412e-07	7.07405e-05	28.9884	10.7167	6.09396	64.2384	46.1227	66.2539	Cpne8
ENSMUSG00000073555	-1.91854	0.000601087	0.0172618	5.79769	7.41926	4.06264	19.0708	26.9774	19.7599	Gm4951
ENSMUSG00000022747	-1.79503	0.00109239	0.0264572	4.63815	5.77054	9.14093	16.0596	29.5881	22.0846	St3gal6
ENSMUSG00000037922	-1.74561	0.000223316	0.00819783	5.79769	10.7167	11.1723	20.0745	34.8096	39.5199	Bank1
ENSMUSG00000026042	-1.73957	0.00224367	0.0441525	2.31907	6.5949	10.1566	23.0857	26.1072	15.1105	Col5a2
ENSMUSG00000050232	-1.35477	0.000120446	0.00503174	12.7549	18.136	28.4385	53.1974	41.7715	58.1175	Cxcr3
ENSMUSG00000018593	-1.33899	0.00208818	0.0420579	8.11676	10.7167	25.3915	26.0968	46.1227	39.5199	Sparc
ENSMUSG00000000204	-1.23422	0.00262732	0.0498286	10.4358	13.1898	19.2975	27.1006	39.1608	34.8705	Slfn4
ENSMUSG00000071068	-1.19734	0.000413938	0.0129399	22.0312	36.272	22.3445	39.1453	61.787	87.1762	Treml2
ENSMUSG00000021880	-1.16179	0.000109339	0.00467085	17.3931	38.745	35.5481	61.2272	78.3215	68.5786	Rnase6
ENSMUSG00000026347	-1.1528	3.89633e-07	3.93038e-05	53.3387	56.0567	40.6264	121.451	97.4668	116.235	Tmem163
ENSMUSG00000036887	-1.14022	0.000873197	0.0225416	275.97	474.833	358.528	543.015	922.454	982.186	C1qa
ENSMUSG00000075602	-1.12776	7.805e-08	9.7595e-06	49.8601	57.7054	56.8769	118.44	119.223	123.209	Ly6a
ENSMUSG00000028037	-1.11499	0.000197303	0.00742451	24.3503	41.2181	37.5794	61.2272	102.688	60.4422	Ifi44
ENSMUSG00000062488	-1.11061	6.4956e-05	0.00294239	30.148	38.745	35.5481	72.2682	93.9859	59.2798	Ifit3b
ENSMUSG00000039109	-1.10155	3.62033e-06	0.000268262	52.1792	42.8669	43.6734	109.406	104.429	81.3645	F13a1
ENSMUSG00000001946	-1.09319	0.00205111	0.0415904	23.1907	16.4873	20.3132	36.1341	40.031	51.1434	Esam
ENSMUSG00000004568	-1.06408	0.00189401	0.0393351	49.8601	21.4334	17.2662	62.2309	67.8787	51.1434	Arhgef18
ENSMUSG00000045932	-1.06179	0.000382018	0.0121961	175.09	296.771	227.508	357.326	575.228	530.032	Ifit2
ENSMUSG00000050138	-1.0588	0.00164434	0.0354374	20.8717	20.6091	25.3915	51.19	37.4203	51.1434	Kcnk12
ENSMUSG00000047747	-1.05855	0.0011806	0.0277338	20.8717	28.0283	21.3288	42.1564	53.0846	52.3057	Rnf150
ENSMUSG00000019590	-1.05671	0.00133065	0.0301945	32.467	18.136	22.3445	52.1937	45.2524	52.3057	Cyb561
ENSMUSG00000031129	-1.04145	0.00215951	0.043177	17.3931	28.0283	25.3915	37.1378	60.9168	48.8187	Slc9a9
ENSMUSG00000078616	-1.03587	0.00128313	0.0295071	18.5526	25.5552	33.5168	52.1937	61.787	45.3316	Trim30c
ENSMUSG00000022240	-1.01647	0.000331647	0.0109975	28.9884	39.5694	39.6107	81.3017	53.0846	87.1762	Ctnnd2
ENSMUSG00000037370	-1.01235	0.00208487	0.0420579	20.8717	21.4334	28.4385	45.1676	53.9548	43.0069	Enpp1
ENSMUSG00000029304	-1.01059	6.73522e-38	8.08495e-34	4327.39	5069.01	4796.96	8202.44	10006	10400.7	Spp1
ENSMUSG00000074896	-1.00409	9.81313e-10	2.6772e-07	118.273	205.266	159.459	282.047	348.966	346.38	Ifit3
ENSMUSG00000027562	1.01464	5.36621e-13	2.47754e-10	460.336	327.272	384.935	210.782	193.193	173.19	Car2
ENSMUSG00000030789	1.05231	1.00357e-25	4.01561e-22	1394.92	1696.54	1546.85	619.298	849.354	768.313	Itgax
ENSMUSG00000022661	1.11398	2.4141e-08	3.6682e-06	201.759	165.697	173.678	101.376	91.3751	54.6304	Cd200
ENSMUSG00000025491	1.14823	2.84119e-05	0.00156202	121.751	85.7337	67.0335	44.1639	31.3286	48.8187	Ifitm1
ENSMUSG00000070732	1.22145	0.000890103	0.0226853	45.222	47.813	35.5481	12.0447	19.1453	24.4093	Rbm44
ENSMUSG00000017737	1.39006	1.86366e-13	1.06531e-10	24087.1	19790.5	21005.9	9390.85	9030.47	6332.48	Mmp9
ENSMUSG00000110386	1.44848	0.00172265	0.0366111	1038.95	1098.88	436.734	367.363	218.43	358.004	Gm42031
ENSMUSG00000021699	1.7293	1.30372e-07	1.46261e-05	85.8058	56.881	55.8613	17.0633	23.4965	18.5976	Pde4d
